# Supplementary material for: Leaf Trait Divergence and Elevational Adaptation in Endangered Fagus hayatae: Conservation Insights for an East Asian Paleoendemic
Source: Ecol Evol. 2025 Sep 21;15(9):e72185. doi: 10.1002/ece3.72185 (PMC12450484; doi:10.1002/ece3.72185)
Supplement: Supplementary file 1 — Data S1: ece372185‐sup‐0001‐Supinfo01.xlsx. [file ECE3-15-e72185-s004.xlsx]

## Sheet: F. hayatae communities
name	RA（%）	RF（%）	RD（%）	IV（%）	Shannon (BS)	Levins (BL)
Fagus hayatae	66.67	38.17	84.15	63	1.093	14.348
Carpinus turczaninowii	5.51	4.96	5.42	5.3	1.011	7.571
Tsuga chinensis	3.8	7.63	4.29	5.24	1.04	9
Cornus kousa subsp. chinensis	4.76	7.63	3.28	5.22	1.055	11.778
Sorbus alnifolia	4.76	4.96	5.6	5.11	1.055	11.77.8
Manglietia fordiana	1.9	4.96	2.05	2.97	0.693	5.43
Rhododendron sutchuenense	1.9	4.96	0.53	2.46	0	1
Llex pernyi	1.9	2.67	1.36	1.98	0	1
Pinus armandii	0.95	2.67	1.18	1.6	0	1
Houpoea officinalis	0.95	2.67	0.63	1.48	0	1
Cornus controversa	0.95	2.67	0.72	1.45	0	1
Quercus semecarpifolia	0.95	2.67	0.63	1.42	0	1
Llex macrocarpa	0.95	2.67	0.63	1.42	0	1
Abies fabri	0.95	2.67	0.57	1.4	0	1
Rhododendron simiarum	0.95	2.67	0.4	1.34	0	1
Rhododendron stamineum	0.95	2.67	0.22	1.28	0	1
Pieris japonica	0.95	2.67	0.16	1.26	0	1

## Sheet: F. engleriana communities
name	RA（%）	RF（%）	RD（%）	IV（%）	Shannon (BS)	Levins (BL)
Fagus engleriana	58.72	31.65	74.75	55.04	2.693	14.549
Cornus kousa subsp. chinensis	9.17	12.66	5.72	9.18	2.079	8.496
Carpinus turczaninowii	7.34	10.44	5.89	7.89	1.792	6.85
Quercus shennongii	4.59	6.33	4.33	5.08	1.386	4.774
Acer ceriferum	2.75	6.33	0.85	3.31	0.693	2.334
Sorbus alnifolia	3.67	2.22	2.28	2.72	1.609	5.992
Rhododendron sutchuenense	1.83	4.11	0.74	2.23	0	1
Eurya japonica	1.83	4.11	0.3	2.08	0	1
Quercus semecarpifolia	1.83	2.22	0.28	1.44	0	1
Morus alba	1.83	2.22	0.23	1.43	0	1
Euonymus grandiflorus	1.83	2.22	0.2	1.42	0	1
Quercus serrata	0.92	2.22	1.05	1.4	0	1
Camellia japonica	1.83	2.22	0.13	1.39	0	1
Swida walteri	0.92	2.22	1.01	1.38	0	1
Abies fabri	0.92	2.22	0.65	1.26	0	1
Toxicodendron vernicifluum	0.92	2.22	0.55	1.23	0	1
Llex pernyi	0.92	2.22	0.55	1.23	0	1
Acer palmatum	0.92	2.22	0.49	1.21	0	1
