# Supplementary material for: Leaf Trait Divergence and Elevational Adaptation in Endangered Fagus hayatae: Conservation Insights for an East Asian Paleoendemic
Source: Ecol Evol. 2025 Sep 21;15(9):e72185. doi: 10.1002/ece3.72185 (PMC12450484; doi:10.1002/ece3.72185)
Supplement: Supplementary file 2 — Data S2: ece372185‐sup‐0002‐Supinfo02.xlsx. [file ECE3-15-e72185-s002.xlsx]

## Sheet: F. hayatae communities
	Abies.fabri	Carpinus.turczaninowii	Cornus.controversa	Cornus.kousa	Fagus.hayatae	Houpoea.officinalis	Ilex.macrocarpa	Ilex.pernyi	Manglietia.fordiana	Pieris.japonica	Pinus.armandii	Quercus.semecarpifolia	Rhododendron.simiarum	Rhododendron.stamineum	Rhododendron.sutchuenense	Sorbus.alnifolia	Tsuga.chinensis
Abies.fabri	0	0.267261	0	0.666667	0.590481	1	0	1	1	0	0	1	0	1	0	0.666667	0.408248
Carpinus.turczaninowii	0.267261	0	0.801784	0.890871	0.933726	0.267261	0.534522	0.267261	0.267261	0.534522	0.534522	0.267261	0.801784	0.267261	0.944911	0.801784	0.872872
Cornus.controversa	0	0.801784	0	0.666667	0.639688	0	0	0	0	0	0	0	1	0	0.707107	0.333333	0.408248
Cornus.kousa	0.666667	0.890871	0.666667	0	0.984136	0.666667	0.333333	0.666667	0.666667	0.333333	0.333333	0.666667	0.666667	0.666667	0.707107	0.888889	0.816497
Fagus.hayatae	0.590481	0.933726	0.639688	0.984136	0	0.590481	0.492068	0.590481	0.590481	0.492068	0.492068	0.590481	0.639688	0.590481	0.800272	0.934929	0.903986
Houpoea.officinalis	1	0.267261	0	0.666667	0.590481	0	0	1	1	0	0	1	0	1	0	0.666667	0.408248
Ilex.macrocarpa	0	0.534522	0	0.333333	0.492068	0	0	0	0	1	1	0	0	0	0.707107	0.666667	0.816497
Ilex.pernyi	1	0.267261	0	0.666667	0.590481	1	0	0	1	0	0	1	0	1	0	0.666667	0.408248
Manglietia.fordiana	1	0.267261	0	0.666667	0.590481	1	0	1	0	0	0	1	0	1	0	0.666667	0.408248
Pieris.japonica	0	0.534522	0	0.333333	0.492068	0	1	0	0	0	1	0	0	0	0.707107	0.666667	0.816497
Pinus.armandii	0	0.534522	0	0.333333	0.492068	0	1	0	0	1	0	0	0	0	0.707107	0.666667	0.816497
Quercus.semecarpifolia	1	0.267261	0	0.666667	0.590481	1	0	1	1	0	0	0	0	1	0	0.666667	0.408248
Rhododendron.simiarum	0	0.801784	1	0.666667	0.639688	0	0	0	0	0	0	0	0	0	0.707107	0.333333	0.408248
Rhododendron.stamineum	1	0.267261	0	0.666667	0.590481	1	0	1	1	0	0	1	0	0	0	0.666667	0.408248
Rhododendron.sutchuenense	0	0.944911	0.707107	0.707107	0.800272	0	0.707107	0	0	0.707107	0.707107	0	0.707107	0	0	0.707107	0.866025
Sorbus.alnifolia	0.666667	0.801784	0.333333	0.888889	0.934929	0.666667	0.666667	0.666667	0.666667	0.666667	0.666667	0.666667	0.333333	0.666667	0.707107	0	0.952579
Tsuga.chinensis	0.408248	0.872872	0.408248	0.816497	0.903986	0.408248	0.816497	0.408248	0.408248	0.816497	0.816497	0.408248	0.408248	0.408248	0.866025	0.952579	0

## Sheet: F. engleriana communities
	Abies.fabri	Acer.ceriferum	Acer.miyabei	Acer.palmatum	Camellia.japonica	Carpinus.turczaninowii	Cornus.kousa	Cornus.walteri	Euonymus.grandiflorus	Eurya.japonica	Fagus.engleriana	Ilex.pernyi	Morus.alba	Quercus.semecarpifolia	Quercus.serrata	Quercus.shennongii	Rhododendron.stamineum	Rhododendron.sutchuenense	Sorbus.alnifolia
Abies.fabri	0	0.894427	1	1	0	0.408248	0.514496	0	0	0	0.62049	0	1	1	1	0.904534	1	0.707107	0
Acer.ceriferum	0.894427	0	0.894427	0.894427	0.447214	0.730297	0.690268	0	0.447214	0.447214	0.820409	0	0.894427	0.894427	0.894427	0.94388	0.894427	0.948683	0.424264
Acer.miyabei	1	0.894427	0	1	0	0.408248	0.514496	0	0	0	0.62049	0	1	1	1	0.904534	1	0.707107	0
Acer.palmatum	1	0.894427	1	0	0	0.408248	0.514496	0	0	0	0.62049	0	1	1	1	0.904534	1	0.707107	0
Camellia.japonica	0	0.447214	0	0	0	0.816497	0.514496	0	1	1	0.593512	0	0	0	0	0.301511	0	0.707107	0.948683
Carpinus.turczaninowii	0.408248	0.730297	0.408248	0.408248	0.816497	0	0.910182	0.408248	0.816497	0.816497	0.947173	0.408248	0.408248	0.408248	0.408248	0.738549	0.408248	0.866025	0.903696
Cornus.kousa	0.514496	0.690268	0.514496	0.514496	0.514496	0.910182	0	0.685994	0.514496	0.514496	0.976224	0.685994	0.514496	0.514496	0.514496	0.82734	0.514496	0.727607	0.705024
Cornus.walteri	0	0	0	0	0	0.408248	0.685994	0	0	0	0.512578	1	0	0	0	0.301511	0	0	0.316228
Euonymus.grandiflorus	0	0.447214	0	0	1	0.816497	0.514496	0	0	1	0.593512	0	0	0	0	0.301511	0	0.707107	0.948683
Eurya.japonica	0	0.447214	0	0	1	0.816497	0.514496	0	1	0	0.593512	0	0	0	0	0.301511	0	0.707107	0.948683
Fagus.engleriana	0.62049	0.820409	0.62049	0.62049	0.593512	0.947173	0.976224	0.512578	0.593512	0.593512	0	0.512578	0.62049	0.62049	0.62049	0.894753	0.62049	0.858429	0.725146
Ilex.pernyi	0	0	0	0	0	0.408248	0.685994	1	0	0	0.512578	0	0	0	0	0.301511	0	0	0.316228
Morus.alba	1	0.894427	1	1	0	0.408248	0.514496	0	0	0	0.62049	0	0	1	1	0.904534	1	0.707107	0
Quercus.semecarpifolia	1	0.894427	1	1	0	0.408248	0.514496	0	0	0	0.62049	0	1	0	1	0.904534	1	0.707107	0
Quercus.serrata	1	0.894427	1	1	0	0.408248	0.514496	0	0	0	0.62049	0	1	1	0	0.904534	1	0.707107	0
Quercus.shennongii	0.904534	0.94388	0.904534	0.904534	0.301511	0.738549	0.82734	0.301511	0.301511	0.301511	0.894753	0.301511	0.904534	0.904534	0.904534	0	0.904534	0.852803	0.381385
Rhododendron.stamineum	1	0.894427	1	1	0	0.408248	0.514496	0	0	0	0.62049	0	1	1	1	0.904534	0	0.707107	0
Rhododendron.sutchuenense	0.707107	0.948683	0.707107	0.707107	0.707107	0.866025	0.727607	0	0.707107	0.707107	0.858429	0	0.707107	0.707107	0.707107	0.852803	0.707107	0	0.67082
Sorbus.alnifolia	0	0.424264	0	0	0.948683	0.903696	0.705024	0.316228	0.948683	0.948683	0.725146	0.316228	0	0	0	0.381385	0	0.67082	0
