# Supplementary material for: Leaf Trait Divergence and Elevational Adaptation in Endangered Fagus hayatae: Conservation Insights for an East Asian Paleoendemic
Source: Ecol Evol. 2025 Sep 21;15(9):e72185. doi: 10.1002/ece3.72185 (PMC12450484; doi:10.1002/ece3.72185)
Supplement: Supplementary file 3 — Data S3: ece372185‐sup‐0003‐Supinfo03.xlsx. [file ECE3-15-e72185-s003.xlsx]

## Sheet: functional traits
	LL	Mean	± SD
	Fagus hayatae	70.517	6.626
	Carpinus turczaninowii	71.247	8.583
	Tsuga chinensis	13.359	3.707
	Cornus kousa	69.998	9.663
	Sorbus alnifolia	67.955	7.526
	LW	Mean	± SD
	Fagus hayatae	35.609	3.844
	Carpinus turczaninowii	40.699	2.819
	Tsuga chinensis	13.359	3.707
	Cornus kousa	40.267	2.616
	Sorbus alnifolia	44.161	5.22
	LL/LW	Mean	± SD
	Fagus hayatae	1.991	0.14
	Carpinus turczaninowii	1.754	0.118
	Tsuga chinensis	5.738	1.036
	Cornus kousa	1.744	0.189
	Sorbus alnifolia	1.562	0.19
	LA	Mean	± SD
	Fagus hayatae	1633.55	313.668
	Carpinus turczaninowii	1828.63	207.51
	Tsuga chinensis	25.389	8.01
	Cornus kousa	1855	275.305
	Sorbus alnifolia	1914.86	307.541
	LC	Mean	± SD
	Fagus hayatae	186.823	18.149
	Carpinus turczaninowii	235.429	18.469
	Tsuga chinensis	29.895	7.995
	Cornus kousa	182.4	21.112
	Sorbus alnifolia	227.638	37.486
	LT	Mean	± SD
	Fagus hayatae	0.091	0.012
	Carpinus turczaninowii	0.127	0.017
	Tsuga chinensis	0.048	0.003
	Cornus kousa	0.119	0.012
	Sorbus alnifolia	0.132	0.019
	SL/μm	Mean	± SD
	Fagus hayatae	17.245	1.305
	Carpinus turczaninowii	27.792	0.994
	Tsuga chinensis	55.945	1.069
	Cornus kousa	35.723	1.154
	Sorbus alnifolia	28.034	1.601
	SW/μm	Mean	± SD
	Fagus hayatae	16.463	0.95
	Carpinus turczaninowii	24.525	1.041
	Tsuga chinensis	32.223	1.032
	Cornus kousa	27.069	1.054
	Sorbus alnifolia	22.521	0.833
	SL/SW	Mean	± SD
	Fagus hayatae	1.05	0.115
	Carpinus turczaninowii	1.137	0.076
	Tsuga chinensis	1.737	0.042
	Cornus kousa	1.322	0.076
	Sorbus alnifolia	1.247	0.096
	SC/μm	Mean	± SD
	Fagus hayatae	69.006	8.514
	Carpinus turczaninowii	107.706	3.364
	Tsuga chinensis	188.914	8.135
	Cornus kousa	138.218	5.778
	Sorbus alnifolia	111.307	7.586
	SA/μm2	Mean	± SD
	Fagus hayatae	281.539	38.526
	Carpinus turczaninowii	699.818	33.331
	Tsuga chinensis	1884.29	71.309
	Cornus kousa	1045.4	52.432
	Sorbus alnifolia	657.043	39.301
	SD	Mean	± SD
	Fagus hayatae	176.505	6.116
	Carpinus turczaninowii	129.7	5.187
	Tsuga chinensis	100.253	2.767
	Cornus kousa	113.599	3.925
	Sorbus alnifolia	133.347	4.013
	SLA/㎝²*g⫞	Mean	± SD
	Fagus hayatae	257.106	26.58
	Carpinus turczaninowii	233.156	46.01
	Tsuga chinensis	42.292	2.887
	Cornus kousa	184.567	20.828
	Sorbus alnifolia	261.74	14.831
	LDMC（mg/g）	Mean	± SD
	Fagus hayatae	491.388	49.897
	Carpinus turczaninowii	383.27	23.77
	Tsuga chinensis	458.741	34.715
	Cornus kousa	326.723	10.842
	Sorbus alnifolia	428.874	56.009
	LPC(g/kg)	Mean	± SD
	Fagus hayatae	1.599	0.28
	Carpinus turczaninowii	1.674	0.121
	Tsuga chinensis	1.266	0.258
	Cornus kousa	1.351	0.178
	Sorbus alnifolia	1.373	0.093
	LCC（%）	Mean	± SD
	Fagus hayatae	46.617	0.649
	Carpinus turczaninowii	45.923	0.234
	Tsuga chinensis	46.977	2.007
	Cornus kousa	40.693	0.774
	Sorbus alnifolia	45.807	0.754
	LNC（%）	Mean	± SD
	Fagus hayatae	2.051	0.153
	Carpinus turczaninowii	1.807	0.064
	Tsuga chinensis	1.117	0.118
	Cornus kousa	1.603	0.256
	Sorbus alnifolia	1.815	0.021
	C:N（%）	Mean	± SD
	Fagus hayatae	22.854	1.71
	Carpinus turczaninowii	25.447	0.721
	Tsuga chinensis	42.357	3.092
	Cornus kousa	25.849	4.555
	Sorbus alnifolia	25.232	0.696
	N:P	Mean	± SD
	Fagus hayatae	25.546	3.09
	Carpinus turczaninowii	21.594	1.53
	Tsuga chinensis	16.694	2.627
	Cornus kousa	22.496	1.346
	Sorbus alnifolia	26.491	2.059
