# Supplementary material for: Leaf Trait Divergence and Elevational Adaptation in Endangered Fagus hayatae: Conservation Insights for an East Asian Paleoendemic
Source: Ecol Evol. 2025 Sep 21;15(9):e72185. doi: 10.1002/ece3.72185 (PMC12450484; doi:10.1002/ece3.72185)
Supplement: Supplementary file 4 — Data S4: ece372185‐sup‐0004‐Supinfo04.xlsx. [file ECE3-15-e72185-s005.xlsx]

## Sheet: functional traits
	LL	Mean	± SD
	Fagus engleriana	86.728	7.774
	Cornus kousa	79.473	4.123
	Carpinus turczaninowii	80.276	8.629
	Quercus shennongii	100.241	2.851
	LW	Mean	± SD
	Fagus engleriana	45.31	5.627
	Cornus kousa	42.525	1.975
	Carpinus turczaninowii	44.486	3.793
	Quercus shennongii	32.737	1.641
	LL/LW	Mean	± SD
	Fagus engleriana	1.949	0.14
	Cornus kousa	1.852	0.118
	Carpinus turczaninowii	1.804	0.107
	Quercus shennongii	3.067	0.062
	LA	Mean	± SD
	Fagus engleriana	2664.67	211.788
	Cornus kousa	2110.09	150.075
	Carpinus turczaninowii	2544.06	242.261
	Quercus shennongii	2298.35	55.13
	LC	Mean	± SD
	Fagus engleriana	233.134	28.433
	Cornus kousa	200.144	7.307
	Carpinus turczaninowii	287.321	33.069
	Quercus shennongii	245.095	9.41
	LT	Mean	± SD
	Fagus engleriana	0.114	0.014
	Cornus kousa	0.147	0.027
	Carpinus turczaninowii	0.118	0.016
	Quercus shennongii	0.177	0.02
	SL/μm	Mean	± SD
	Fagus engleriana	12.992	1.111
	Cornus kousa	34.871	1.129
	Carpinus turczaninowii	26.793	1.014
	Quercus shennongii	16.494	0.846
	SW/μm	Mean	± SD
	Fagus engleriana	11.186	1.076
	Cornus kousa	26.471	1.126
	Carpinus turczaninowii	22.719	0.704
	Quercus shennongii	11.532	0.642
	SL/SW	Mean	± SD
	Fagus engleriana	1.224	0.152
	Cornus kousa	1.32	0.037
	Carpinus turczaninowii	1.183	0.037
	Quercus shennongii	1.247	0.099
	SA/μm2	Mean	± SD
	Fagus engleriana	188.972	11.562
	Cornus kousa	1032.13	52.597
	Carpinus turczaninowii	621.655	39.562
	Quercus shennongii	205.495	11.579
	SC/μm	Mean	± SD
	Fagus engleriana	53.825	2.887
	Cornus kousa	131.047	6.793
	Carpinus turczaninowii	106.149	3.858
	Quercus shennongii	65.21	7.751
	SD	Mean	± SD
	Fagus engleriana	194.255	5.413
	Cornus kousa	117.432	4.917
	Carpinus turczaninowii	131.47	2.317
	Quercus shennongii	179.63	8.224
	SLA/㎝²*g⫞	Mean	± SD
	Fagus engleriana	297.316	37.203
	Cornus kousa	213.647	36.619
	Carpinus turczaninowii	236.721	17.458
	Quercus shennongii	96.821	15.847
	LDMC（mg/g）	Mean	± SD
	Fagus engleriana	459.989	55.82
	Cornus kousa	334.122	37.112
	Carpinus turczaninowii	429.413	8.166
	Quercus shennongii	569.381	2.472
	LPC(g/kg)	Mean	± SD
	Fagus engleriana	1.051	0.135
	Cornus kousa	3.064	0.421
	Carpinus turczaninowii	3.842	0.319
	Quercus shennongii	2.731	0.171
	LCC（%）	Mean	± SD
	Fagus engleriana	48.479	0.629
	Cornus kousa	41.157	0.999
	Carpinus turczaninowii	46.542	2.01
	Quercus shennongii	48.38	0.113
	LNC（%）	Mean	± SD
	Fagus engleriana	2.18	0.147
	Cornus kousa	1.866	0.171
	Carpinus turczaninowii	2.435	0.163
	Quercus shennongii	2.02	0.042
	C:N（%）	Mean	± SD
	Fagus engleriana	22.351	1.467
	Cornus kousa	22.215	1.587
	Carpinus turczaninowii	19.24	1.059
	Quercus shennongii	23.942	0.426
	N:P	Mean	± SD
	Fagus engleriana	42.571	3.541
	Cornus kousa	19.76	3.74
	Carpinus turczaninowii	18.584	3.391
	Quercus shennongii	17.935	1.074
