# Supplementary material for: Leaf Trait Divergence and Elevational Adaptation in Endangered Fagus hayatae: Conservation Insights for an East Asian Paleoendemic
Source: Ecol Evol. 2025 Sep 21;15(9):e72185. doi: 10.1002/ece3.72185 (PMC12450484; doi:10.1002/ece3.72185)
Supplement: Supplementary file 5 — Data S5: ece372185‐sup‐0005‐Supinfo05.xlsx. [file ECE3-15-e72185-s006.xlsx]

## Sheet: functional traits
	altitude	low altitude		mid altitude		high altitude
	LL	77.422±5.259a		71.779±7.269b		69.549±5.679b
	LW	38.089±3.264a		35.849±4.237b		35.336±2.995b
	LL/LW	2.043±0.119a		2.004±0.126ab		1.956±0.115b
	LA	1880.181±264.063a		1667.442±303.812b		1591.124±242.741b
	LC	204.677±16.237a		188.398±19.746b		182.75±14.605b
	altitude	low altitude		mid altitude		high altitude
	LT	0.091±0.019		0.097±0.017		0.124±0.022
	altitude	low altitude		mid altitude		high altitude
	SL/μm	18.761±0.886		15.376±0.927		13.853±1.244
	SW/μm	17.492±1.183		13.309±1.506		11.709±1.420
	SA/μm2	345.5±45.578		230.679±39.628		183.959±31.719
	SC/μm	71.651±6.618		60.485±6.283		54.157±5.226
	SL/SW	1.044±0.813		1.165±0.088		1.19±0.094
	SD	179.845±4.682		187.158±5.263		198.232±5.905
	altitude	low altitude		mid altitude		high altitude
	SLA	263.119±58.929a		251.406±43.042a		187.501±31.72b
	altitude	low altitude		mid altitude		high altitude
	LDMC	464.031±43.605c		511.519±67.552a		487.406±25.076b
	altitude	low altitude		mid altitude		high altitude
	LPC	1.261±0.351ab		1.486±0.571a		0.939±0.174b
	altitude	low altitude		mid altitude		high altitude
	LCC（%）	46.995±0.531b		47.099±0.575ab		47.477±0.741a
	LNC（%）	2.211±0.182		2.087±0.128b		1.985±0.178c
	C:N（%）	21.271±1.621c		22.606±1.363b		23.716±2.059a
	altitude	low altitude		mid altitude		high altitude
	N:P	36.535±8.959b		25.036±7.841c		46.531±8593a
