# Supplementary material for: Leaf Trait Divergence and Elevational Adaptation in Endangered Fagus hayatae: Conservation Insights for an East Asian Paleoendemic
Source: Ecol Evol. 2025 Sep 21;15(9):e72185. doi: 10.1002/ece3.72185 (PMC12450484; doi:10.1002/ece3.72185)
Supplement: Supplementary file 6 — Data S6: ece372185‐sup‐0006‐Supinfo06.xlsx. [file ECE3-15-e72185-s007.xlsx]

## Sheet: Correlation analysis
	coord.Dim.1	coord.Dim.2	coord.Dim.3	coord.Dim.4	coord.Dim.5	cor.Dim.1	cor.Dim.2	cor.Dim.3	cor.Dim.4	cor.Dim.5	cos2.Dim.1	cos2.Dim.2	cos2.Dim.3	cos2.Dim.4	cos2.Dim.5	contrib.Dim.1	contrib.Dim.2	contrib.Dim.3	contrib.Dim.4	contrib.Dim.5
LL	0.671245	0.59796608265671	0.329791	-0.0586315	0.0851208	0.671245	0.597966	0.329791	-0.0586315	0.0851208	0.45057	0.357563	0.108762	0.00343765	0.00724556	5.7862	12.8237	5.28866	0.236897	0.622512
LW	0.719743	0.618292	0.13044	0.0589939	0.124805	0.719743	0.618292	0.13044	0.0589939	0.124805	0.518029	0.382285	0.0170146	0.00348028	0.0155764	6.6525	13.7103	0.827352	0.239835	1.33827
LL.LW	-0.190676	-0.125588	0.327304	-0.21324	-0.0910579	-0.190676	-0.125588	0.327304	-0.21324	-0.0910579	0.0363575	0.0157724	0.107128	0.0454714	0.00829153	0.466901	0.565661	5.20918	3.13355	0.712379
LA	0.702678	0.652506	0.206032	0.0296667	0.120752	0.702678	0.652506	0.206032	0.0296667	0.120752	0.493756	0.425763	0.0424491	0.000880115	0.0145811	6.34079	15.2696	2.06413	0.060651	1.25276
LC	0.682491	0.637401	0.262901	-0.038297	0.103706	0.682491	0.637401	0.262901	-0.038297	0.103706	0.465794	0.406281	0.0691169	0.00146666	0.010755	5.9817	14.5708	3.36087	0.101071	0.924027
LT	-0.519155	0.141424	-0.21264	0.519111	0.059849	-0.519155	0.141424	-0.21264	0.519111	0.059849	0.269522	0.0200007	0.0452159	0.269477	0.0035819	3.46119	0.717305	2.19867	18.5703	0.307745
SL	0.770281	-0.382334	-0.0742559	0.413518	0.0754393	0.770281	-0.382334	-0.0742559	0.413518	0.0754393	0.593333	0.146179	0.00551393	0.170998	0.00569109	7.61955	5.24257	0.26812	11.7839	0.488958
SW	0.894812	-0.186169	-0.192847	0.268298	-0.156843	0.894812	-0.186169	-0.192847	0.268298	-0.156843	0.800689	0.034659	0.03719	0.0719838	0.0245997	10.2824	1.24301	1.8084	4.96058	2.11352
SA	0.847742	-0.295083	-0.167537	0.3376	-0.0726368	0.847742	-0.295083	-0.167537	0.3376	-0.0726368	0.718667	0.0870738	0.0280686	0.113974	0.00527611	9.22908	3.12281	1.36486	7.85424	0.453304
SC	0.872438	-0.262293	-0.117307	0.307518	-0.103981	0.872438	-0.262293	-0.117307	0.307518	-0.103981	0.761149	0.0687978	0.013761	0.0945673	0.0108121	9.77462	2.46737	0.669143	6.51687	0.928934
SL.SW	-0.650445	-0.178467	0.217872	0.0813055	0.481277	-0.650445	-0.178467	0.217872	0.0813055	0.481277	0.423078	0.0318504	0.0474681	0.00661058	0.231628	5.43314	1.14228	2.30818	0.455552	19.9006
SD	-0.721074	0.123097	-0.0168823	-0.0607369	0.123342	-0.721074	0.123097	-0.0168823	-0.0607369	0.123342	0.519947	0.0151529	0.000285012	0.00368898	0.0152133	6.67713	0.543444	0.013859	0.254217	1.30708
LDMC	-0.51429	-0.213566	0.531894	0.169894	-0.0240237	-0.51429	-0.213566	0.531894	0.169894	-0.0240237	0.264495	0.0456104	0.282911	0.028864	0.000577138	3.39662	1.63577	13.7568	1.98909	0.0495856
SLA	0.726198	-0.240528	0.201008	-0.295925	-0.0503845	0.726198	-0.240528	0.201008	-0.295925	-0.0503845	0.527364	0.0578537	0.0404044	0.0875718	0.00253859	6.77238	2.07487	1.9647	6.0348	0.218107
LCC	-0.311909	0.210134	-0.194664	0.434099	0.642211	-0.311909	0.210134	-0.194664	0.434099	0.642211	0.0972872	0.0441561	0.0378939	0.188442	0.412435	1.24936	1.58362	1.84263	12.986	35.435
LNC	0.552671	-0.309348	-0.396039	-0.383847	0.447358	0.552671	-0.309348	-0.396039	-0.383847	0.447358	0.305445	0.095696	0.156847	0.147339	0.20013	3.92251	3.43204	7.62682	10.1535	17.1944
LPC	0.315431	-0.503969	0.651195	0.072602	0.186108	0.315431	-0.503969	0.651195	0.072602	0.186108	0.0994965	0.253985	0.424055	0.00527106	0.0346362	1.27773	9.10892	20.6201	0.363242	2.97582
C.N	-0.597739	0.311916	0.341604	0.449089	-0.359904	-0.597739	0.311916	0.341604	0.449089	-0.359904	0.357292	0.0972916	0.116693	0.201681	0.129531	4.58833	3.48927	5.67431	13.8983	11.1288
N.P	-0.291056	0.449822	-0.689738	-0.0768861	-0.175563	-0.291056	0.449822	-0.689738	-0.0768861	-0.175563	0.0847138	0.20234	0.475739	0.00591147	0.0308224	1.08789	7.25672	23.1332	0.407375	2.64815
