# Supplementary material for: Leaf Trait Divergence and Elevational Adaptation in Endangered Fagus hayatae: Conservation Insights for an East Asian Paleoendemic
Source: Ecol Evol. 2025 Sep 21;15(9):e72185. doi: 10.1002/ece3.72185 (PMC12450484; doi:10.1002/ece3.72185)
Supplement: Supplementary file 7 — Data S7: ece372185‐sup‐0007‐Supinfo07.xlsx. [file ECE3-15-e72185-s001.xlsx]

## Sheet: Principal component analysis
habitat	LL	LW	LL/LW	LA	LC	LT	SL	LDMC	SLA	LCC	LNC	LPC	C:N	N:P	species
L	80.206	43.373	1.84921	2256.65	219.257	0.128	15.564	442.748	316.448	47.06	2.27	1.073	20.697	43.988	Fagus hayatae
L	74.336	40.029	1.85705	1944.32	195.419	0.104	16.337	450.617	309.137	46.98	2.12	2.546	20.386	20.659	Fagus hayatae
L	71.311	36.137	1.97335	1618.91	184.951	0.071	15.298	440.559	306.683	47.05	2.53	0.738	18.615	55.39	Fagus hayatae
L	77.666	39.063	1.98822	1926.56	205.167	0.053	14.226	410.448	337.2	46.95	2.4	0.818	19.546	45.152	Fagus hayatae
L	77.789	42.223	1.84234	2076.78	214.923	0.112	15.398	416.058	302.947	47.55	2.63	0.946	18.069	53.172	Fagus hayatae
L	86.643	44.976	1.92643	2474.48	233.366	0.1	15.221	436.09	345.897	46.77	2.08	0.914	21.501	41.501	Fagus hayatae
L	84.927	43.837	1.93734	2348.14	225.589	0.088	16.354	426.087	332.306	46.83	2.19	1.012	21.367	40.144	Fagus hayatae
L	80.777	40.907	1.97465	2066.96	221.657	0.108	15.227	477.612	246.922	47.57	2.33	1.052	20.4	27.621	Fagus hayatae
L	74.867	36.201	2.06809	1700.54	198	0.13	13.277	472.222	298.608	45.59	2.1	1.565	21.738	40.242	Fagus hayatae
L	78.096	40.119	1.94661	1958.83	223.249	0.084	15.689	459.77	240.825	46.53	2.03	1.116	22.899	29.495	Fagus hayatae
L	86.074	42.383	2.03086	2347.85	225.056	0.052	16.233	473.684	192.296	46.57	2.11	1.371	22.049	34.493	Fagus hayatae
L	68.086	35.526	1.91651	1613.77	182.306	0.12	15.279	487.805	211.1	46.89	2.05	1.268	22.911	27.191	Fagus hayatae
L	75.094	39.781	1.88769	1908.93	200.319	0.101	14.818	485.294	188.657	47.8	2.17	1.326	21.979	31.866	Fagus hayatae
L	69.71	34.869	1.9992	1553.15	176.184	0.076	15.011	477.193	238.745	47.45	2.36	1.319	20.146	34.245	Fagus hayatae
M	76.491	39.069	1.95784	1913.84	202.674	0.107	14.021	490	277.184	46.02	2.09	1.064	22.057	36.654	Fagus hayatae
M	73.837	38.061	1.93996	1747.79	193.004	0.069	15.022	445.026	142.718	47.14	2.08	1.068	22.655	39.513	Fagus hayatae
M	69.539	40.164	1.73138	1881.73	193.676	0.076	13.011	529.412	284.444	46.21	2.16	1.287	21.425	25.919	Fagus hayatae
M	77.381	39.766	1.94591	1976.62	209.98	0.098	12.896	513.514	286.632	47.53	1.95	1.571	24.373	39.502	Fagus hayatae
M	74.014	40.43	1.83067	1929.19	197.263	0.078	14.567	468.468	304.942	46.66	1.94	1.051	23.993	34.509	Fagus hayatae
M	72.897	35.883	2.03152	1663.32	191.037	0.096	13.054	532.258	254.212	46.83	2.04	1.345	22.943	33.884	Fagus hayatae
M	66.964	35.699	1.87579	1591.14	182.696	0.098	14.864	459.459	311.176	46.34	2.25	1.117	20.588	42.579	Fagus hayatae
M	62.263	32.347	1.92485	1290.36	162.127	0.11	14.079	533.742	273.54	46.21	2.11	1.111	21.919	42.17	Fagus hayatae
M	69.376	34.777	1.99488	1559.52	184.18	0.084	13.265	512.397	246.288	47.39	2.09	0.992	21.449	20.264	Fagus hayatae
M	76.578	33.805	2.26529	1615.91	189.917	0.085	12.664	483.444	269.697	45.93	2.08	2.058	23.81	19.528	Fagus hayatae
M	81.794	38.209	2.1407	1891.69	214.563	0.094	14.897	506.494	421.947	46.91	2.16	1.979	22.815	21.118	Fagus hayatae
M	77.36	38.489	2.00992	1884.94	196.106	0.109	15.024	500	287.571	47.4	1.95	1.932	23.334	19.711	Fagus hayatae
M	81.14	39.189	2.07048	2020.71	214.519	0.084	13.647	490.741	255.173	46.58	1.94	1.777	22.334	21.644	Fagus hayatae
M	67.11	32.416	2.07027	1384.4	171.42	0.137	14.956	530.612	257.029	47.16	2.04	2.248	22.596	19.991	Fagus hayatae
M	61.7	32.438	1.90209	1322.17	160.264	0.095	13.676	519.084	268.814	47.46	2.25	1.885	21.41	15.958	Fagus hayatae
M	68.511	37.341	1.83474	1671.05	183.867	0.106	13.266	544.643	278.394	46.95	2.11	2.191	21.72	18.657	Fagus hayatae
M	68.996	35.673	1.93412	1628.23	181.843	0.087	14.001	523.438	272.361	46.85	2.22	2.464	21.085	20.577	Fagus hayatae
M	68.018	34.885	1.94978	1562.83	178.267	0.097	12.696	494.737	268.274	47.64	2.04	2.082	23.393	19.259	Fagus hayatae
M	77.983	39.179	1.99043	1896.55	200.893	0.096	13.647	491.329	265.183	47.6	2	1.824	23.847	21.525	Fagus hayatae
M	76.499	34.767	2.20033	1699.78	191.844	0.092	13.564	574.803	248.154	47.51	2.2	1.94	21.611	26.308	Fagus hayatae
M	68.116	35.104	1.94041	1508.35	175.803	0.103	13.589	461.538	255.803	47.1	2.11	1.938	22.332	19.292	Fagus hayatae
M	79.023	39.094	2.02136	1991.08	205.217	0.101	14.014	483.871	241.029	47.31	2.37	2.003	19.941	22.756	Fagus hayatae
M	79.516	36.58	2.17376	1773.15	203.297	0.066	11.058	478.788	263.79	46.78	2.04	1.734	22.942	25.259	Fagus hayatae
M	76.6	40.24	1.90358	1915.01	206.47	0.095	14.264	487.654	270.274	46.65	1.97	2.152	23.679	18.653	Fagus hayatae
M	82.744	38.806	2.13225	2026.57	207.736	0.11	13.968	523.077	241.654	47.89	2.29	1.649	20.949	21.439	Fagus hayatae
M	80.309	40.261	1.99471	2034.29	209.994	0.084	14.621	503.448	255.784	46.66	1.9	1.778	24.546	19.888	Fagus hayatae
M	76.466	36.37	2.10245	1827.24	192.629	0.084	13.077	492.424	261.208	47.52	1.87	2.316	25.349	21.974	Fagus hayatae
M	72.664	38.405	1.89205	1753.28	200.864	0.085	13.096	494.792	254.269	48.19	1.88	2.011	25.688	19.694	Fagus hayatae
M	70.623	39.601	1.78336	1835.08	198.63	0.133	13.089	490.567	245.735	47.56	2.19	1.947	21.702	24.608	Fagus hayatae
M	65.097	35.426	1.83755	1501.59	173.997	0.098	12.545	444.444	266.918	47.66	2.1	1.853	22.671	24.456	Fagus hayatae
M	79.007	39.573	1.99649	1991.59	209.36	0.088	12.064	538.043	237.209	47.64	2	2.027	23.825	18.615	Fagus hayatae
M	62.98	34.789	1.81034	1501.47	167.819	0.114	14.941	536.946	201.766	46.66	2.03	1.825	22.989	23.556	Fagus hayatae
H	71.226	32.896	2.16519	1488.76	183.614	0.1	11.386	504.065	240.129	46.53	1.93	0.687	24.154	46.481	Fagus hayatae
H	72.24	37.233	1.94021	1695.58	190.801	0.127	10.597	450.549	206.78	47.67	2.2	0.672	21.675	38.239	Fagus hayatae
H	73.064	35.698	2.04673	1663.88	188.076	0.156	12.679	509.009	143.513	47.08	1.68	0.678	28.043	51.519	Fagus hayatae
H	68.283	34.39	1.98555	1550.83	183.849	0.118	13.421	500	224.371	46.08	1.92	0.684	24.007	51.257	Fagus hayatae
H	65.467	34.08	1.92098	1471.85	171.54	0.123	12.569	405.128	196.304	47.09	1.96	0.749	23.997	56.496	Fagus hayatae
H	74.226	39.639	1.87255	1912.26	198.694	0.118	10.263	477.419	198.905	47.12	2.07	0.773	22.773	52.056	Fagus hayatae
H	70.607	36.949	1.91093	1683.28	182.643	0.106	13.784	464.789	230.333	47.11	1.72	0.759	23.236	58.119	Fagus hayatae
H	56.874	29.797	1.90872	1100.69	151.919	0.124	12.579	505.952	193.824	46.71	1.93	0.919	24.251	55.619	Fagus hayatae
H	66.819	34.663	1.92768	1477.89	179.913	0.121	11.264	509.174	145.486	48.09	1.76	1.268	27.394	52.105	Fagus hayatae
H	63.363	31.213	2.03002	1279.44	165.633	0.127	11.951	512.953	169.071	46.54	2.07	0.694	22.501	39.717	Fagus hayatae
H	67.24	30.665	2.19273	1355.62	178.54	0.13	10.662	536.585	143.379	48.45	1.75	1.051	27.616	35.359	Fagus hayatae
H	70.947	37.41	1.89647	1737.55	187.22	0.122	12.589	495.726	164.853	48.49	1.88	0.747	25.807	41.485	Fagus hayatae
H	72.361	37.434	1.93303	1768.1	188.959	0.171	13.476	506.608	146.374	47.79	1.95	0.76	24.451	30.821	Fagus hayatae
H	74.22	39.234	1.89173	1935.09	199.093	0.15	11.564	508.039	126.677	48.22	1.74	0.721	27.698	50.942	Fagus hayatae
H	68.029	36.911	1.84305	1668.41	188.476	0.138	13.562	500	146.194	47.26	1.82	0.868	23.01	37.752	Fagus hayatae
H	65.259	34.124	1.91241	1475.26	177.904	0.124	12.634	510.309	158.343	48.52	2.16	0.78	22.449	50.167	Fagus hayatae
H	78.376	39.541	1.98215	1985.44	206.21	0.095	11.898	528.986	149.329	46.71	1.84	0.896	25.362	42.891	Fagus hayatae
H	72.083	37.146	1.94053	1770.72	190.109	0.138	11.525	516.854	160.641	47.47	1.95	0.795	24.394	54.189	Fagus hayatae
H	67.511	34.119	1.97869	1491.2	175.356	0.135	13.267	469.512	166.156	48.01	1.79	0.968	24.109	35.149	Fagus hayatae
H	72.044	37.763	1.90779	1866.2	190.61	0.183	10.299	485.342	126.805	47.36	2.15	1.102	22.038	52.077	Fagus hayatae
H	64.25	30.734	2.09052	1268.46	165.961	0.104	11.377	469.697	139.29	47.19	2.02	0.992	23.328	33.268	Fagus hayatae
H	63.231	30.843	2.05009	1230.91	168.026	0.104	12.064	477.352	182.861	47	2.12	1.037	22.131	41.566	Fagus hayatae
H	78.678	39.747	1.97947	2027.47	202.94	0.107	13.645	495.833	160.286	47.52	2.12	0.862	21.17	48.341	Fagus hayatae
H	62.527	31.729	1.97066	1306.22	163.204	0.135	10.899	481.928	179.125	47.66	2.21	1.149	21.59	51.764	Fagus hayatae
H	69.569	34.381	2.02347	1614.68	183.133	0.114	11.547	485.507	188.328	48.32	2.26	0.773	21.39	38.771	Fagus hayatae
H	76.036	34.046	2.23333	1638.83	200.624	0.091	12.056	485.075	180.123	47.22	2.15	0.835	21.981	52.648	Fagus hayatae
H	76.713	37.085	2.06857	1804.63	209.865	0.111	12.307	470.046	214.382	48.89	2.19	1.194	22.36	48.561	Fagus hayatae
H	63.921	32.653	1.95758	1354.84	166.373	0.145	10.368	488.789	162.881	47.25	2.23	0.576	21.144	51.268	Fagus hayatae
H	77.193	36.304	2.12629	1741.66	197.53	0.121	11.364	524.648	229.415	47.69	2.2	1.21	21.677	49.561	Fagus hayatae
